# Supplementary material for: Exogenous and endogenous microbiomes of wild-caught Phormia regina (Diptera: Calliphoridae) flies from a suburban farm by 16S rRNA gene sequencing
Source: Sci Rep. 2019 Dec 30;9:20365. doi: 10.1038/s41598-019-56733-z (PMC6937299; doi:10.1038/s41598-019-56733-z)
Supplement: Supplementary file 2 — Supporting Information.2 [file 41598_2019_56733_MOESM2_ESM.xlsx]

## Sheet: Mapping-Marcel
#SampleID	BarcodeSequence	LinkerPrimerSequence	ReversePrimer	Side	Fly_number
Fi2	AGGCAGAACTAAGCCT	GTGCCAGCMGCCGCGGTAA	GGGACTACHVGGGTWTCTAAT	Inside	2
Fi3	TCCTGAGCGCGTAAGA	GTGCCAGCMGCCGCGGTAA	GGGACTACHVGGGTWTCTAAT	Inside	3
Fi4	TCCTGAGCCTCTCTAT	GTGCCAGCMGCCGCGGTAA	GGGACTACHVGGGTWTCTAAT	Inside	4
Fi5	TCCTGAGCTATCCTCT	GTGCCAGCMGCCGCGGTAA	GGGACTACHVGGGTWTCTAAT	Inside	5
Fi6	TCCTGAGCAGAGTAGA	GTGCCAGCMGCCGCGGTAA	GGGACTACHVGGGTWTCTAAT	Inside	6
Fi7	TCCTGAGCGTAAGGAG	GTGCCAGCMGCCGCGGTAA	GGGACTACHVGGGTWTCTAAT	Inside	7
Fi10	TCCTGAGCACTGCATA	GTGCCAGCMGCCGCGGTAA	GGGACTACHVGGGTWTCTAAT	Inside	10
Fi11	TCCTGAGCAAGGAGTA	GTGCCAGCMGCCGCGGTAA	GGGACTACHVGGGTWTCTAAT	Inside	11
Fi12	TCCTGAGCCTAAGCCT	GTGCCAGCMGCCGCGGTAA	GGGACTACHVGGGTWTCTAAT	Inside	12
Fi13	GGACTCCTGCGTAAGA	GTGCCAGCMGCCGCGGTAA	GGGACTACHVGGGTWTCTAAT	Inside	13
Fi14	GGACTCCTCTCTCTAT	GTGCCAGCMGCCGCGGTAA	GGGACTACHVGGGTWTCTAAT	Inside	14
Fo1	GGACTCCTTATCCTCT	GTGCCAGCMGCCGCGGTAA	GGGACTACHVGGGTWTCTAAT	Outside	1
Fo2	GGACTCCTAGAGTAGA	GTGCCAGCMGCCGCGGTAA	GGGACTACHVGGGTWTCTAAT	Outside	2
Fo3	GGACTCCTGTAAGGAG	GTGCCAGCMGCCGCGGTAA	GGGACTACHVGGGTWTCTAAT	Outside	3
Fo5	GGACTCCTACTGCATA	GTGCCAGCMGCCGCGGTAA	GGGACTACHVGGGTWTCTAAT	Outside	5
Fo6	GGACTCCTAAGGAGTA	GTGCCAGCMGCCGCGGTAA	GGGACTACHVGGGTWTCTAAT	Outside	6
Fo7	GGACTCCTCTAAGCCT	GTGCCAGCMGCCGCGGTAA	GGGACTACHVGGGTWTCTAAT	Outside	7
Fo10	TAGGCATGGCGTAAGA	GTGCCAGCMGCCGCGGTAA	GGGACTACHVGGGTWTCTAAT	Outside	10
Fo11	TAGGCATGCTCTCTAT	GTGCCAGCMGCCGCGGTAA	GGGACTACHVGGGTWTCTAAT	Outside	11
Fo12	TAGGCATGTATCCTCT	GTGCCAGCMGCCGCGGTAA	GGGACTACHVGGGTWTCTAAT	Outside	12
Fo13	TAGGCATGAGAGTAGA	GTGCCAGCMGCCGCGGTAA	GGGACTACHVGGGTWTCTAAT	Outside	13
Fo14	TAGGCATGGTAAGGAG	GTGCCAGCMGCCGCGGTAA	GGGACTACHVGGGTWTCTAAT	Outside	14
Fo15	TAGGCATGACTGCATA	GTGCCAGCMGCCGCGGTAA	GGGACTACHVGGGTWTCTAAT	Outside	15
