# Supplementary material for: Exogenous and endogenous microbiomes of wild-caught Phormia regina (Diptera: Calliphoridae) flies from a suburban farm by 16S rRNA gene sequencing
Source: Sci Rep. 2019 Dec 30;9:20365. doi: 10.1038/s41598-019-56733-z (PMC6937299; doi:10.1038/s41598-019-56733-z)
Supplement: Supplementary file 3 — Supporting Information.3 [file 41598_2019_56733_MOESM3_ESM.xls]

## Sheet: level-7 COPYcsv
index	k__Bacteria;p__Bacteroidetes;c__Bacteroidia;o__Bacteroidales;f__Porphyromonadaceae;g__Dysgonomonas;s__	k__Bacteria;p__Proteobacteria;c__Gammaproteobacteria;o__Xanthomonadales;f__Xanthomonadaceae;g__Ignatzschineria;s__	k__Bacteria;p__Proteobacteria;c__Betaproteobacteria;__;__;__;__	k__Bacteria;p__Proteobacteria;c__Gammaproteobacteria;o__Pseudomonadales;f__Moraxellaceae;g__Acinetobacter;s__	k__Bacteria;p__Firmicutes;c__Bacilli;o__Lactobacillales;f__Enterococcaceae;g__Vagococcus;s__	k__Bacteria;p__Bacteroidetes;c__Flavobacteriia;o__Flavobacteriales;f__Flavobacteriaceae;g__Myroides;s__odoratimimus	k__Bacteria;p__Proteobacteria;c__Gammaproteobacteria;o__Xanthomonadales;f__Xanthomonadaceae;g__Wohlfahrtiimonas;s__	OTHER	k__Bacteria;p__Proteobacteria;c__Gammaproteobacteria;o__Pseudomonadales;f__Moraxellaceae;g__Acinetobacter;__	k__Bacteria;p__Proteobacteria;c__Gammaproteobacteria;o__Pseudomonadales;f__Pseudomonadaceae;g__Pseudomonas;s__viridiflava	k__Bacteria;p__Fusobacteria;c__Fusobacteriia;o__Fusobacteriales;f__Fusobacteriaceae;g__Cetobacterium;s__somerae	k__Bacteria;p__Proteobacteria;c__Gammaproteobacteria;o__Enterobacteriales;f__Enterobacteriaceae;__;__	k__Bacteria;p__Proteobacteria;c__Gammaproteobacteria;o__Enterobacteriales;f__Enterobacteriaceae;g__Proteus;s__	k__Bacteria;p__Proteobacteria;c__Gammaproteobacteria;o__Enterobacteriales;f__Enterobacteriaceae;g__Providencia;s__	k__Bacteria;p__Proteobacteria;c__Gammaproteobacteria;o__Pseudomonadales;f__Pseudomonadaceae;g__Pseudomonas;s__	k__Bacteria;p__Firmicutes;c__Bacilli;o__Lactobacillales;f__Enterococcaceae;g__Enterococcus;s__	k__Bacteria;p__Proteobacteria;c__Betaproteobacteria;o__Burkholderiales;f__Oxalobacteraceae;g__Janthinobacterium;s__	k__Bacteria;p__Firmicutes;c__Bacilli;o__Bacillales;f__Planococcaceae;__;__	k__Bacteria;p__Firmicutes;c__Clostridia;o__Clostridiales;f__Clostridiaceae;__;__	k__Bacteria;p__Actinobacteria;c__Actinobacteria;o__Actinomycetales;f__Corynebacteriaceae;g__Corynebacterium;s__	k__Bacteria;p__Proteobacteria;c__Alphaproteobacteria;o__Rickettsiales;f__Holosporaceae;g__;s__	k__Bacteria;p__Bacteroidetes;c__Flavobacteriia;o__Flavobacteriales;f__Flavobacteriaceae;g__Myroides;s__	k__Bacteria;p__Firmicutes;c__Clostridia;o__Clostridiales;f__Ruminococcaceae;g__Faecalibacterium;s__prausnitzii	k__Bacteria;p__Bacteroidetes;c__Flavobacteriia;o__Flavobacteriales;f__[Weeksellaceae];g__Wautersiella;s__	k__Bacteria;p__Proteobacteria;c__Betaproteobacteria;o__Burkholderiales;f__Oxalobacteraceae;g__;s__	k__Bacteria;p__Firmicutes;c__Bacilli;o__Bacillales;f__Staphylococcaceae;g__Staphylococcus;s__sciuri	k__Bacteria;p__Firmicutes;c__Bacilli;o__Lactobacillales;f__Leuconostocaceae;g__Leuconostoc;s__mesenteroides	k__Bacteria;p__Proteobacteria;c__Gammaproteobacteria;o__Enterobacteriales;f__Enterobacteriaceae;g__Escherichia;s__coli	k__Bacteria;p__Proteobacteria;c__Gammaproteobacteria;o__Pseudomonadales;f__Pseudomonadaceae;__;__	k__Bacteria;p__Firmicutes;c__Erysipelotrichi;o__Erysipelotrichales;f__Erysipelotrichaceae;g__;s__	k__Bacteria;p__Proteobacteria;c__Betaproteobacteria;o__Burkholderiales;f__Oxalobacteraceae;__;__	k__Bacteria;p__Proteobacteria;c__Gammaproteobacteria;o__Enterobacteriales;f__Enterobacteriaceae;g__Morganella;s__morganii	k__Bacteria;p__Proteobacteria;c__Gammaproteobacteria;o__Xanthomonadales;f__Xanthomonadaceae;g__Stenotrophomonas;s__	k__Bacteria;p__Proteobacteria;c__Gammaproteobacteria;o__Pseudomonadales;f__Pseudomonadaceae;g__Pseudomonas;s__fragi	k__Bacteria;p__Firmicutes;c__Clostridia;o__Clostridiales;f__Clostridiaceae;g__Clostridium;s__	k__Bacteria;p__Proteobacteria;c__Gammaproteobacteria;o__Oceanospirillales;f__Halomonadaceae;g__;s__	k__Bacteria;p__Firmicutes;c__Bacilli;o__Bacillales;f__Staphylococcaceae;g__Staphylococcus;s__	k__Bacteria;p__Proteobacteria;c__Betaproteobacteria;o__Burkholderiales;f__Alcaligenaceae;__;__	k__Bacteria;p__Proteobacteria;c__Betaproteobacteria;o__Neisseriales;f__Neisseriaceae;g__Vitreoscilla;s__	k__Bacteria;p__Proteobacteria;c__Betaproteobacteria;o__Burkholderiales;f__Comamonadaceae;__;__	k__Bacteria;p__Proteobacteria;c__Gammaproteobacteria;o__Pseudomonadales;f__Moraxellaceae;g__Acinetobacter;s__rhizosphaerae	k__Bacteria;p__Proteobacteria;c__Gammaproteobacteria;o__Pseudomonadales;f__Pseudomonadaceae;g__;s__	k__Bacteria;p__Actinobacteria;c__Actinobacteria;o__Actinomycetales;f__Nocardiopsaceae;g__;s__	k__Bacteria;p__Firmicutes;c__Bacilli;o__Bacillales;f__Planococcaceae;g__Sporosarcina;s__	k__Bacteria;p__Proteobacteria;c__Alphaproteobacteria;o__Caulobacterales;f__Caulobacteraceae;g__Brevundimonas;s__diminuta	k__Bacteria;p__Proteobacteria;c__Betaproteobacteria;o__Burkholderiales;f__Comamonadaceae;g__Comamonas;s__	k__Bacteria;p__Bacteroidetes;c__Flavobacteriia;o__Flavobacteriales;f__[Weeksellaceae];g__Chryseobacterium;s__	k__Bacteria;p__Firmicutes;c__Bacilli;o__Bacillales;f__Bacillaceae;g__Bacillus;s__cereus	k__Bacteria;p__Firmicutes;c__Bacilli;o__Lactobacillales;f__Streptococcaceae;g__Lactococcus;s__
Fi10	0.463416	0.27805	0.173762	0.000146528	0.0177457	0	0.000918768	0.0659612	0	0	0	0.000605912	0	0	6.34e-05	0	0	0	0	0.000312856	0	0	0.011346	0.000677196	0	0.000158408	0	0	0	0.0156903	0	0	0	0	1.58e-05	0.000304936	0	1.98e-05	0	1.98e-05	0	0	0	0	0	0	0	0.00241177	0.000178209
Fi11	0.723573	0.165964	0.0831172	0	0.00961954	0	0.00783614	0.00988975	0	0	0	0	0.00151319	0	0	0	0	0	0	0	0.0059987	0	0	0	0	0	0.00156723	0	0	0	0	0	0	0	0	0	0	0	0	0	0	0	0	0	0	0	0	0	0
Fi12	0.922643	0.0487326	0.00893969	0	0.00567409	0	0	0.0140109	6.29e-05	0	0	0.000197136	0	0	0	0.000168566	0	0	0	0.00377416	0.00127424	0	0	4e-05	0	0	0	0	0	0	0	0	0	0	0	0	0	0	0	0	0	8.86e-05	0	6.86e-05	0	0	0	0	0.000765688
Fi13	0.0718167	0.127661	0.698186	0.00037766	0.0501178	0.00112354	0.00349807	0.0472192	0	0	0	0.00250199	0.000424867	0.000436669	7.32e-05	0.000840292	0	0.000467354	0	0.00305668	0.0207949	0	0	8.26e-05	0	0.00143275	0	0	0	6.61e-05	0	0	0.000542886	0.000639661	0.000578291	4.01e-05	0.000552327	0.000630219	0.000101496	0	0	0	0.000405984	0.000287965	0	0	0	0.000179388	0.000120379
Fi14	0.917315	0.050378	0.00962686	7.58e-05	0.00741127	0	0	0.0151931	5.2e-05	0	0	0.000316203	0	0	0	0.000253395	0	0	0	0.00401318	0.00123666	0	0	3.68e-05	0	0	0	0	0	0	0	0	0	0	0	0	0	0	0	0	0	0.000116952	0	6.5e-05	0	0	0	0	0.000894464
Fi2	0.735747	0.173678	0.0686395	5.86e-05	0.00470532	4.06e-05	0.00671995	0.0104113	0	0	0	0	0.00091943	0.00212956	0	0.000112675	0	0	0.000200562	0	0.00484504	0	0	0	0	0	0	0	0	1.13e-05	0	0	0	0.000162252	2.48e-05	0	0	0	2.03e-05	0	0	0	0	6.08e-05	0	0	0	4.51e-05	0
Fi3	0.475052	0.273961	0.172166	0.000141263	0.0160041	0	0.00100263	0.0616734	0	0	0	0.000506481	0	0	9.65e-05	0	0	0	4.48e-05	0.000285972	0	0	0.011308	0.000695981	0	0.000134372	0	0.000503035	0	0.0131444	0	0	0	0	0	0	0	2.07e-05	0	0	0	0	0	0	0	0	0	0.00249106	0.000220509
Fi4	0.514141	0.266161	0.150918	0.000122743	0.0161775	0	0.000679997	0.0517998	8.59e-05	0	0	4.17e-05	0	0	9.08e-05	0	0	0	0	0.00017675	0	0	0.00745541	0.000586712	0	0.000135017	0	0.000336316	0	0.0141866	0	0	0	0	0	2.7e-05	0	2.45e-05	0	0	0	0	0	0	0	0	0	0.00138945	4.66e-05
Fi5	0.0618354	0.118046	0.72455	0.000499486	0.0519514	0.000484723	0.00334385	0.0392894	0	0	0	0.00159688	0.00061513	0	0.000147631	0.000772604	0	0.000467499	0.000265736	0.0023744	0.0198736	0	0	9.84e-05	2.71e-05	0.00115152	0	0	0	0	0	0	0.000457657	0.000307565	0.000381381	1.23e-05	0.000349394	0.000733235	0	1.97e-05	0	0	0.000241131	0.000228828	0	0	0	0.000100881	0.000196842
Fi6	0.650137	0.19424	0.131949	0	0.0057867	0	0.0045987	0.0132895	0	0	0	0.00030658	0.00143922	0.00204813	0	0.000225677	0	0	0.000344902	0.000170322	0.00464128	0	0	0	0	0.000212903	0	0	0	0	0	0	0	0.000408773	4.26e-05	0	0	0	0	0	0	0	4.68e-05	0	0	0	0	0	0
Fi7	0.898717	0.0579942	0.014321	0.000181697	0.0114015	0	0	0.0173851	0	0	0	0	7.43e-05	0	0	0.000334487	0	0	0	0.00412534	0.00232489	0	0	9.08e-05	0	0	0	0	0	0	0	0	0	0	0	0	0	0	0	0	0	0.000202344	0	7.02e-05	0	0	0	0	0.00100759
Fo1	0.343303	0.229033	0.00441918	0.191652	0.0278336	0.0198708	0.00644486	0.177443	0.0175628	0.00561335	0.0255981	0.00899638	0.00168893	0.0031499	0.00443473	0.00748619	0.00385707	0.00114495	0.00380008	0.00308255	8.03e-05	0.00117344	4.14e-05	0.00684378	0.00241682	0.00370683	0.00218628	0.00326906	0.00248935	0.000290122	0.00146874	0.00100766	0.0022355	0.000321207	0.0034193	0.000909223	0.00342448	0.00192724	0.000212411	0.00260851	0.00116308	0.000160603	0.000896271	0.00173037	0.00133405	0.00241423	0.000774523	0.00108278	0.000474039
Fo10	0.0735984	0.406955	0.000866472	0.0861766	0.0740575	0.0099386	0.0249096	0.323498	0.0290239	0.00638664	8.03e-05	0.00818271	0.0430539	0.0222758	0.0245481	0.0100763	0.014489	0.0219085	0.0117002	0.00110174	0	0.000745969	0	0.000814828	0.00347162	0.000923854	0.00102714	0.00259941	0.00499225	0.000384461	0.00859012	0.00829747	0.00181328	0.00306421	0.00588742	0.000384461	0.000493487	0.000533655	0.00624319	0.00541114	0.00236989	0.000751707	0.000487749	0.00176737	0.00057956	0.00231824	0.000918116	0.00232398	0.000768922
Fo11	0.171392	0.241678	0.0310379	0.192762	0.0603536	0.0215338	0.0136019	0.26764	0.0120663	0.00635771	4.06e-05	0.00588909	0.00233697	0.00347097	0.00422968	0.00463135	0.00160058	0.0147298	0.00218077	0.00207731	0.00250941	0.0258386	0.016935	0.00405116	0.000945339	0.00120906	0.00489304	0.00117457	0.00421751	0.00072219	0.000979825	0.00114617	0.00249318	8.11e-05	0.0010346	0.0118046	0.000395582	0.00488898	0.00758908	0.00108329	0.00189271	0.00151132	0.000367181	0.00805364	0.00830924	0.00268184	0.0082423	0.000527442	0.000423982
Fo12	0.128078	0.168059	0.000373405	0.350904	0.0605975	0.028023	0.0047249	0.25924	0.00363409	0.0147657	4.41e-05	0.0179705	0.0017259	0.00276673	0.00949978	0.00486897	0.0171414	0.000749751	0.00354882	0.0100672	0.000273439	0.00306663	2.65e-05	0.00680656	0.0122077	0.0127516	0.0107788	0.00193759	0.00590098	0.000191113	0.00212282	0.00134955	0.00671247	0.000176412	0.00186997	0.00294902	0.00803262	0.00434561	0.000161711	0.00248153	0.00555992	2.06e-05	0.00751221	0.000185233	0.00130251	0.00186409	0.00151126	0.000655664	0.00329008
Fo13	0.144633	0.180027	0.00640665	0.316485	0.0555229	0.0277677	0.00486906	0.264289	0.00536919	0.0156157	1.65e-05	0.016306	0.001922	0.00302559	0.0103746	0.00703905	0.0157273	0.00131026	0.00412919	0.00994891	0.000991998	0.00245106	0.0001116	0.00706385	0.010449	0.0115816	0.0103292	0.002046	0.00578252	0.0001984	0.00173186	0.0014136	0.00717545	0.000252133	0.00200466	0.00228986	0.00753505	0.00436892	0.000396799	0.00220719	0.00503439	0.00429039	0.00767558	4.96e-05	0.00161613	0.00166986	0.00108293	0.0010912	0.00261226
Fo14	0.120371	0.159684	0.000243118	0.336941	0.0629346	0.0239487	0.00653118	0.289345	0.00747964	0.0129483	1.2e-05	0.016481	0.00170183	0.00271932	0.00926851	0.0162559	0.0157457	0.00129063	0.00409099	0.0121499	0.000198096	0.00203199	7.8e-05	0.00745863	0.0107572	0.0105381	0.00998886	0.00253623	0.00648616	0.000294143	0.00168682	0.00101449	0.00722452	0.000336164	0.002047	0.00231113	0.00617401	0.00392591	0.000219107	0.0018399	0.00466727	0.0195455	0.00741661	0.000207101	0.00167782	0.00145271	0.00131764	0.00125761	0.00271332
Fo15	0.0848479	0.0781122	0.00318552	0.0850042	0.0651245	0.0374745	0.0767725	0.569479	0.0168356	0.0736093	0.0773679	0.028759	0.00357254	0.0475744	0.00350556	0.0262582	0.00814243	0.00700368	0.00404144	0.00704089	0.00367674	0.00366186	0	0.00311109	0.00516531	0.00704833	0.00715998	0.0309695	0.00276872	0	0.000669852	0.00835827	0.000297712	0.0252906	0.00163742	0.00244868	0.0041382	0.00349812	0.000178627	0.000394469	0.000863365	0.000401911	0.000870808	0	0.00079638	0.00138436	0.000573096	0.0057905	0.0101297
Fo2	0.0699005	0.421587	0.0010402	0.0902362	0.0611441	0.0108669	0.0282325	0.316993	0.0273495	0.00650206	6.69e-05	0.006288	0.0424273	0.0251319	0.0274565	0.00841522	0.0155996	0.0153421	0.0138604	0.000414741	0.000304366	0.000334468	0.000183958	0.000876307	0.00424775	0.000990026	0.000866273	0.00260216	0.00340154	0.000260885	0.0114957	0.00879317	0.00196667	0.00303028	0.00543511	0.000143821	0.000468256	0.000862928	0.00627462	0.00554214	0.00244162	0.000966613	0.000307711	0.00174592	0.000508392	0.00272926	0.00100675	0.00216066	0.000551873
Fo3	0.0769195	0.40764	0.00052342	0.0879772	0.0836619	0.0104335	0.0224373	0.310407	0.0277529	0.00654081	8.92e-05	0.00763806	0.0392294	0.0185252	0.0259539	0.0107049	0.0124845	0.0173582	0.013923	0.000806455	0.000131824	0.000616473	0.000100807	0.00107786	0.00366394	0.000821963	0.000926648	0.00214408	0.00466038	0.000213245	0.00880897	0.00692078	0.00200838	0.00307849	0.00552111	0.000480771	0.000566069	0.00089563	0.00491627	0.00439285	0.00253568	0.000814209	0.000453631	0.00181065	0.000787069	0.00227203	0.00131049	0.00242712	0.000864613
Fo5	0.320411	0.233213	0.00579263	0.182625	0.0269259	0.0239272	0.00977281	0.197333	0.0183534	0.00745255	0.0271788	0.00987919	0.00142508	0.00393803	0.00505802	0.0088435	0.00599736	0.00170808	0.00434548	0.00315123	0.000204729	0.00128859	9.43e-05	0.00755692	0.00299868	0.00313717	0.00213962	0.00393803	0.0026675	0.000270965	0.00192084	0.00111196	0.00287825	0.000463652	0.00365903	0.0013207	0.00229417	0.00253302	0.000335194	0.00263137	0.00139497	8.83e-05	0.000758702	0.00187869	0.00130063	0.00344828	0.00103167	0.00118622	0.000507809
Fo6	0.175877	0.242201	0.0312262	0.192729	0.0636551	0.0214575	0.0138042	0.259049	0.0125048	0.00554178	7.35e-05	0.00526914	0.00223914	0.00313248	0.00363909	0.004807	0.00144249	0.0145796	0.00228942	0.00168999	0.00205352	0.0239867	0.0176115	0.00399101	0.00117565	0.00128006	0.00463684	0.0004312	0.00319629	0.000827594	0.00114858	0.000908806	0.00234549	9.86e-05	0.00103256	0.0112576	0.000433133	0.0047896	0.00792208	0.00103449	0.00166486	0.00140382	0.000247505	0.00808838	0.00812705	0.00289271	0.00835135	0.000566554	0.000469872
Fo7	0.326785	0.224516	0.0053622	0.192433	0.0247108	0.0235594	0.00834213	0.19429	0.0190623	0.00657423	0.0268277	0.00974432	0.00107411	0.00336652	0.00450751	0.0072095	0.0047123	0.00138548	0.00468304	0.0035337	0.000185984	0.00140429	7.11e-05	0.00820003	0.00261005	0.00271454	0.0028023	0.00396836	0.00210643	0.000259124	0.00169685	0.00100097	0.00236764	0.000589299	0.00361938	0.00123711	0.00196224	0.00248676	0.000265393	0.003005	0.00132279	0.000110755	0.000984254	0.00195179	0.00172401	0.00277096	0.000860961	0.00115143	0.000562132
Fo: External sample
Fi: Internal sample
[truncated: 206 more columns]
